# Supplementary material for: Effect of Sardine and Sprat Thermal Processing on Intestinal Integrity and Macrophage Activation In Vitro
Source: Foods. 2025 Oct 31;14(21):3754. doi: 10.3390/foods14213754 (PMC12608999; doi:10.3390/foods14213754)
Supplement: Supplementary file 1 [file foods-14-03754-s001.zip]

Archive with 1 entries (1 files):
- foods-3896903-supplementary.pdf
